# Supplementary material for: The Effect of Zinc Sulfate Treatment on Diabetic Cardiomyopathy in an Aged Female Rat Model of Type 2 Diabetes
Source: Nutrients. 2026 Jun 20;18(12):2005. doi: 10.3390/nu18122005 (PMC13305182; doi:10.3390/nu18122005)
Supplement: Supplementary file 1 [file nutrients-18-02005-s001.zip]

Archive with 1 entries (1 files):
- nutrients-4373531-supplementary.pdf
